# Supplementary material for: Updates in pelvic neuromodulation: the role of pelvic neuromodulation in pelvic disorders
Source: Front Urol. 2024 Mar 15;4:1329305. doi: 10.3389/fruro.2024.1329305 (PMC12327268; doi:10.3389/fruro.2024.1329305)
Supplement: Supplementary file 2 [file Table_1.xlsx]

## Sheet: Chronic Pelvic Pain
Author(Year Published)	Study Title	Study Design	Number of Subjects	Neuromodulation Technique	Intervention	Follow-Up	Outcome
Chai et al., 2000	Percutaneous sacral third nerve root neurostimulation improves symptoms and normalizes urinary HB-EGF levels and antiproliferative activity in patients with interstitial cystitis	ND	6	SNM	Determined whether S3 percutaneous neurostimulation (PNS) be effective in relieving symptoms of IC	ND	Voiding frequency decreased from 23.1-10.6(p=0.0001); pelvic pain scale decreased from 7-1.6(p=0.05); urinary urgency decreased from 6-1.8, urinary HB-EGF concentration increased from 1.5-11
Greig et al., 2023	Sacral neuromodulation in the management of chronic pelvic pain: A systematic review and meta-analysis	Systematic review and meta-analysis	853	SNM	Studies using original data investigating SNM in an adult population with CPP which recorded pre and posttreatment pain scores were reviewed.	Mean = 42.5 months	13 studies = Significant improvement in pain scale, 3=no significant change.QOL measured by RAND SF-36 and EQ-5D questionnaires= Improved QOL.
Maher et al., 2001	Percutaneous sacral nerve root neuromodulation for intractable interstitial cystitis	Prospective study	15	SNM	Evaluated the efficacy of percutaneous sacral nerve root neuromodulation in women with refractory interstitial cystitis	ND	Significant increase in Mean voided volume = 90 to 143 ml(p <0.001);Decrease in Mean daytime frequency & nocturia = 20 to 11 and 6 to 2 times (p = 0.012 and 0.007) and bladder pain 8.9 to 2.4 points on a scale of 0 to 10 (p <0.001
Ghazwani et al., 2011	Efficacy of sacral neuromodulation in treatment of bladder pain syndrome: long-term follow-up	Retrospective chart review	21	SNM	Evaluate the efficacy and durability of SNM in the treatment of BPS patients	Avg=71.5 ± 9.3 months	n=11 (52%) showed ≥ 50% improvement in their bladder pain and voiding symptoms, while n=10 (48%) doesn't; average age = 44.3 ± 8.9 year
Marinkovic et al., 2011	Minimum 6-year outcomes for interstitial cystitis treated with sacral neuromodulation	Observational, retrospective, case-controlled review	34	SNM	Can SNM be successfully utilized for ≥ 6 years in ICs patients for whom standard drug therapies have failed	Avg=86 ± 9.8 months	Mean pre-op/post-op pelvic pain= 21.61 ± 8.6; urgency/frequency scores=9.22 ± 6.6 (p < 0.01);mean pre-op/post-op VAPS = 6.5 ± 2.9/2.4 ± 1.1 (p < 0.01).
Wang et al., 2017	Sacral Neuromodulation for Refractory Bladder Pain Syndrome/Interstitial Cystitis: a Global Systematic Review and Meta-analysis	Systematic review and meta-analysis	58	SNM	Evaluate all available literature regarding the efficacy and safety of SNM for refractory BPS/IC	ND	Significant improvement in: average voided volume(p < 0.0001);reduction in pelvic pain (p < 0.00001);daytime frequency (p < 0.00001);nocturia (p < 0.00001)
van Balken et al., 2003	Percutaneous tibial nerve stimulation as neuromodulative treatment of chronic pelvic pain	Prospective multicentre trial	33	PTNS	Evaluate the results of PTNS in patients with CPP by VAS,McGill pain questionnaire & the SF-36 general QOL questionnaire at baseline & after 12 weeks of treatment	ND	7 patients (mean=21%) VAS decreased >50%, in 6(18%) the decrease was >25%. After 12 weeks of treatment, 7(21%) ended up with a mean VAS <3; In all patients QOL (SF-36) significantly improved, as did the total pain rate intensity (McGill).
Kabay et al., 2009	Efficiency of posterior tibial nerve stimulation in category IIIB chronic prostatitis/chronic pelvic pain: a Sham-Controlled Comparative Study	Sham-Controlled Comparative Study	80	PTNS	Evaluate the efficacy of PTNS for treatment of the patients with category IIIB chronic non-bacterial prostatitis/chronic pelvic pain syndrome.	ND	Improvement in Pain 18 (40%) and symptom 30 (66.6%) scores after 12 weeks of PTNS, partial response was observed in 27 (60%) and 15 (33.3%) of the patients
Sudol et al., 202	Percutaneous tibial nerve stimulation for the treatment of interstitial cystitis/bladder pain syndrome: a pilot study	Pilot study	21	PTNS	Determine the rate of overall symptom improvement of IC/BPS symptoms using validated measures(GRA) after 12 weeks treatment with PTNS	ND	Only 10 out 0f 16 patients completed PTNS Course; GRA response rate = 40% at week 6 and 30% at week 1
Peters et al., 2010	Chronic pudendal neuromodulation: expanding available treatment options for refractory urologic symptoms	Retrospective Study	84	PNM	Evaluated symptoms, complications, and satisfaction after CPNS	Mean=24.1 months	60/84 showed ≥ 50% improvement; 93.2% who had previously failed SNM responded to PNM;ICSI-PI scores significantly improved over 12 months (P < 0.0001)
Heinze et al., 2015	Comparative pilot study of implantation techniques for pudendal neuromodulation: technical and clinical outcome in first 20 patients with chronic pelvic pain	Pilot study	20	PNM	Patients with CPP, PNM was performed uni- and bilateral using the different approaches.	ND	Statistically significant Pain decreased only in bilateral PNM.
ND- No Data, SNM-Sacral Neuromodulation, PNM-Pudendal Neuromodulation, PTNS- Percutaneous Tibial Nerve Stimulation

## Sheet: Neurogenic Bladder
Author(Year Published)	Study Title	Study Design	Number of Subjects	Neuromodulation Technique	Intervention	Follow-Up	Outcome
Kessler et al., 2010	Sacral neuromodulation for neurogenic lower urinary tract dysfunction: systematic review and meta-analysis	Meta-Analysis	357	SNM	Efficacy and safety of SNM for neurogenic LUTD	Mean-26 months	Success rate for test SNM = 68% (n=4)& permanent SNM = 92%(n=9)
van Ophoven et al., 2021	Systematic Literature Review and Meta-Analysis of Sacral Neuromodulation (SNM) in Patients with Neurogenic Lower Urinary Tract Dysfunction (nLUTD): Over 20 Years' Experience and Future Directions	Systematic literature review and meta-analysis	887=meta-analysis of test SNM, 428 = meta-analysis of permanent SNM	SNM	Effectiveness of SNM in patients with neurogenic LUTD (nDO, non-obstructive urinary retention, or a combination of both)	ND	Success rates of 61%, 52%, and 69%, respectively.Common AEs were loss of effectiveness=4.7%, infection=3.6%, pain at implant site=3.2%, and lead migration =3.2%.
Arlen et al., 2011	Sacral Neuromodulation for Refractory Urge Incontinence Is Less Effective Following Spinal Surgery	Retrospective review	32	SNM	Reports on neurogenic disorders and voiding dysfunction with SNM after spinal surgery.	Mean-2.3years	Urinary retention improved at a rate of 61.5 % with SNM who had voiding dysfunction following spinal cord surgery.
Chaabane et al., 2011	Sacral neuromodulation for treating neurogenic bladder dysfunction: clinical and urodynamic study	Retrospective study	62	SNM	Assess the results of SNM in neurogenic bladder dysfunction.	Mean-4.3years	75.7% of the patients continued experiencing the benefits of SNM
Peeters et al., 2014	Long-term follow-up of sacral neuromodulation for lower urinary tract dysfunction	Referral centre study	217	SNM	Reporting long-term experience of SNM for various LUTDs but with a focus on efficacy, safety, re-interventions and degree of success.	Mean-46.88 month	Success rate=73%, 62.5%, and 53% for the patients with idiopathic retention, Fowler’s syndrome, and non-Fowler idiopathic retention
Marzouk et al., 2022	Posterior tibial nerve stimulation as a neuromodulation therapy in treatment of neurogenic overactive bladder in multiple sclerosis: A prospective randomized controlled study	Prospective randomized controlled study	ND	PTNS	Demonstrating the therapeutic efficacy of PTNS in people with NOAB & multiple sclerosis	ND	Voiding parameters significantly improved;significant drop in the post-treatment OAB symptoms score;urodynamic parameters showed statistically significant improvement.
Rahnama’i, 2020	Neuromodulation for functional bladder disorders in patients with multiple sclerosis	Literature review	ND	PTNS	Reports on SNM and PTNS in MS-related overactive bladder symptoms	ND	Decreased the severity of symptoms along with significant improvement in QOL
Spinelli et al., 2005a	A new minimally invasive procedure for pudendal nerve stimulation to treat neurogenic bladder: description of the method and preliminary data	ND	15	PNM	Effectiveness of PNM in patients with neurogenic bladder	ND	Improvement from 7 incontinence episodes daily to 2.6
ND- No Data, SNM-Sacral Neuromodulation, PNM-Pudendal Neuromodulation, PTNS- Percutaneous Tibial Nerve Stimulation

## Sheet: Sexual Dysfunction
Author(Year Published)	Study Title	Study Design	Number of Subjects	Neuromodulation Technique	Intervention	Follow-Up	Outcome
Khunda et al., 2019	Sacral neuromodulation and sexual function: a systematic review and meta-analysis of the literature	Systematic literature review and meta-analysis	573= before SNM & 438 = after SNM	SNM	Effect of SNM in sexual function	ND	Significant improvement in sexual function; SNM in women with pelvic floor disorders, especially bladder dysfunction seems to have a positive effect on sexual function
Andy et al., 2019	Sacral neuromodulation versus onabotulinumtoxinA for refractory urgency urinary incontinence: impact on fecal incontinence symptoms and sexual function	Randomized trial	174	SNM	Compare the impact of these treatments on fecal incontinence and sexual symptoms with severity scale and questionnaire	24 Months	No significant change in capability of orgasm and lubrication in women after implantation of SNM.
Lombardi et al., 2008	Sacral neuromodulation for lower urinary tract dysfunction and impact on erectile function	ND	54	SNM	Evaluate if SNM using InterStim system improves erectile function.	Done	Median increase in IIEF-5 scores for both patients of neurogenic and idiopathic dysfunction groups
Marcelissen et al., 2010	Sacral neuromodulation as a treatment for neuropathic clitoral pain after abdominal hysterectomy	Case Report	1	SNM	Effect of SNM in subjects with symptoms of LUTD and clitoral pain after an abdominal hysterectomy	6 Months	VAS for dyspareunia decreased after implantation of SNM
Musco et al., 2016	Percutaneous Tibial Nerve Stimulation Improves Female Sexual Function in Women With Overactive Bladder Syndrome	Observational prospective study	41	PTNS	Evaluate the impact of PTNS on female sexual dysfunction in women undergoing PTNS for OAB	ND	PTNS improves sexual function in women with dry OAB; All FSFI domains showed statistically significant improvement in women with FSD and women without FSD in their sexual function
Kershaw et al., 2019	The effect of percutaneous tibial nerve stimulation (PTNS) on sexual function: a systematic review and meta-analysis	Systematic review and meta-analysis	Ranged from 11 to 220	PTNS	Examine the effect of PTNS on sexual functio	ND	Systemic review - 4 out of 7 studies reported a positive effect of PTNS on sexual function; Meta-analysis of 4 studies - significant improvement in general sexual function with PTNS
Zimmerman et al., 2018	Tibial Nerve Stimulation to Drive Genital Sexual Arousal in an Anesthetized Female Rat	Animal study	16	PTNS	Investigate the effect of tibial nerve stimulation on vaginal blood perfusion (VBP) in an anesthetized rat model.	ND	PTNS improves pelvic blood flow thus can be used to treat genital arousal aspects of female sexual interest/arousal disorder;PTNS in conjunction with hormone priming boost rats' long-term sexual receptivity and short-term sexual drive
Rice et al., 2017	Time-Frequency Analysis of Increases in Vaginal Blood Perfusion Elicited by Long-Duration Pudendal Neuromodulation in Anesthetized Rats	Animal study	14	PNM	Effect of repeated or extended-duration PNM on maintained vaginal blood flow	ND	PNM can cause sustained increases in VBP in female rats; suggests that PNM could be utilized to treat FSD by increasing genital arousal
Bottorff and Bruns, 2023	Pudendal, but not tibial, nerve stimulation modulates vulvar blood perfusion in anesthetized rodents	Animal study	ND	PNM	Effect of pudendal and tibial nerve stimulation on vulvar blood perfusion	ND	Observed an increase in vulvar, anal, and inner thigh blood perfusion, suggesting the potential of PNM as treatment for women with sexual dysfunction
ND- No Data, SNM-Sacral Neuromodulation, PNM-Pudendal Neuromodulation, PTNS- Percutaneous Tibial Nerve Stimulation

## Sheet: Use in Children
Author(Year Published)	Study Title	Study Design	Number of Subjects	Neuromodulation Technique	Intervention	Follow-Up	Outcome
Mason et al.,2016	Prospective Evaluation of Sacral Neuromodulation in Children: Prospective Evaluation of Sacral Neuromodulation in Children: Outcomes and Urodynamic Predictors of Success	Prospective observational study	30	SNM	Patients underwent preoperative videourodynamic evaluation and a 2-stage implantation procedure were valuated using validated questionnaires.	14.8months	Significant improvement in quality of life and symptom scores, which persisted at the median follow up
Guys et al., 2004	Sacral neuromodulation for neurogenic bladder dysfunction in children	Prospective randomized control study	42	SNM	SNM implant group and control group evaluation on children with spina bifida.	3-12 months	Significant improvement in compliance and functional bladder capacity at 6 and 9 months but not at 12 months & no improvement in control group.
Haddad et al., 2010	Sacral neuromodulation in children with urinary and fecal incontinence: a multicenter, open label, randomized, crossover study	Crossover analysis	33	SNM	Cystometric bladder capacity during SNM.	ND	SNM in pediatric population is effective for bladder and bowel dysfunction and should be considered before irreversible surgery.
van der Wilt et al., 2016	Sacral neuromodulation in children and adolescents with chronic constipation refractory to conservative treatment	NR	NR	SNM	SNM for chronic constipation refractory to conservative treatment.	22.1 months	SNM is a therapeutic option for children with chronic constipation not responding to oral and/or laxative therapy, providing benefits that sustains over a prolonged period of time.
Iacona et al., 2019	Current State of Neuromodulation for Constipation and Fecal Incontinence in Children: A Systematic Review	Literature review	ND	SNM	Application of the neuromodulation techniques in the management of chronic constipation and fecal incontinence in children.	NR	Overall improvement in constipation symptoms in 79 to 85.7% of patients and improvement in incontinence symptoms in 75%.
Dwyer et al., 2014	Sacral neuromodulation for the dysfunctional elimination syndrome: a 10-year single-center experience with 105 consecutive children	Prospective Study	105	SNM	Evaluating initial experience of SNM for children with dysfunctional elimination syndrome and symptoms refractory.	ND	SNM should be considered for children with dysfunctional elimination syndrome whose symptoms are refractory to maximum medical therapy understanding that the risk of reoperation is >50%
Patidar et al., 2015	Transcutaneous posterior tibial nerve stimulation in pediatric overactive bladder: A preliminary report	Randomized Controlled Study	40	PTNS	Efficacy of transcutaneous PTNS in treatment of OAB in children	12 Weeks	Cure rate of 66.66% and an improvement rate of 23.81% in the TTNS group compared to 6.2% &12.5% in the sham group.
Capitanucci et al., 2009	Long-term efficacy of percutaneous tibial nerve stimulation for different types of lower urinary tract dysfunction in children	ND	44	PTNS	Efficacy of PTNS in different types of pediatric LUTD.	1-2 years	Children with non-neurogenic bladders demonstrated high improvement in their LUTD symptoms than children with neurogenic bladders (78% vs. 14%),2yrs follow-up showed improvement in voiding dysfunction.
Peters et al., 2009	Randomized trial of percutaneous tibial nerve stimulation versus extended-release tolterodine: results from the overactive bladder innovative therapy trial	Randomized trial	100	PTNS	Effectiveness of PTNS to extended-release tolterodine	ND	79.5% reporting cure or improvement vs. 54.8%, p = 0.01 and improvement in OAB symptoms.
(De Gennaro et al., 2004	Percutaneous tibial nerve neuromodulation is well tolerated in children and effective for treating refractory vesical dysfunction	ND	23	PTNS	Evaluation of pain tolerability and the preliminary results of PTNS in children with unresponsive LUTS.	ND	62.5% of the children had their cystometric bladder capacity return to normal, also continent group no longer experienced unstable contractions,the maximum flow detrusor pressure improved (p=0.009)
Ibrahim et al., 2019	Percutaneous posterior tibial nerve stimulation for the treatment of the overactive bladder in children: Is it effective?	ND	20	PTNS	Efficacy and durability of percutaneous PTNS for the treatment of the OAB in children	3 Months	A highly significant difference between bladder capacities was observed and reported as 184.5±59.14 versus 259.5±77.22 before and after sessions, also 60% patients had improvement and continued therapy while 40% discontinued stating no improvement in symptoms.
ND- No Data, SNM-Sacral Neuromodulation, PNM-Pudendal Neuromodulation, PTNS- Percutaneous Tibial Nerve Stimulation
